# Supplementary material for: Direct visualization of the extracellular binding structure of E-cadherins in liquid
Source: Sci Rep. 2020 Oct 12;10:17044. doi: 10.1038/s41598-020-72517-2 (PMC7552386; doi:10.1038/s41598-020-72517-2)
Supplement: Supplementary file 1 [file 41598_2020_72517_MOESM1_ESM.zip]

Archive with 2 entries (2 files):
- Supplementary Video.mpg
- Supplementary Information  0710.pdf
